# Supplementary material for: Secular Trends in Physical Fitness of Children and Adolescents: A Review of Large-Scale Epidemiological Studies Published after 2006
Source: Int J Environ Res Public Health. 2020 Aug 5;17(16):5671. doi: 10.3390/ijerph17165671 (PMC7459672; doi:10.3390/ijerph17165671)
Supplement: Supplementary file 1 [file ijerph-17-05671-s001.zip]

Archive with 3 entries (3 files):
- Supplementary Material/S2_Review protocol.pdf
- Supplementary Material/S3_Full research strategy.pdf
- Supplementary Material/Table S1_EPHPP Assessment for included studies .pdf
